# Supplementary material for: Integrated single-cell and spatial transcriptomics reveals heterogeneity of fibroblast and pivotal genes in psoriasis
Source: Sci Rep. 2023 Oct 10;13:17134. doi: 10.1038/s41598-023-44346-6 (PMC10564713; doi:10.1038/s41598-023-44346-6)
Supplement: Supplementary file 2 — Supplementary Table S1. [file 41598_2023_44346_MOESM2_ESM.xlsx]

## Sheet: Sheet1
down-regulated after treatments	up-regulated after treatments
TNIP3	CD34
CARHSP1	CHRDL1
IL19	CHP2
PANX1	OGN
MPZL2	DKK2
KLK6	ISLR
CCNB1	IL37
NETO2	MFAP5
ASPM	GSTA3
GK	OMD
CD24	FBLN1
NAMPT	MGP
AKR1B10	AGTR1
SLC23A2	PRELP
TCN1	CA6
KPNA2	BHLHE41
PLAT	IGFBP5
SPTSSA	PDGFRL
KLK13	WISP2
CCNE1	NTRK2
SPTLC2	CNTNAP3P2
CHI3L2	MXRA8
SERPINB4	COL1A1
CCNB2	C1QTNF3
SERPINB1	BGN
CEACAM5	LRRC15
CDK1	CD248
GDPD3	EFEMP2
CHEK1	KRT15
LIPG
KRT16
TOP2A
CXCL1
DSC2
SERPINA1
SPRR2B
AURKA
DSG3
MAD2L1
DLGAP5
ARNTL2
IL36RN
MKI67
STEAP4
RSAD2
KLK10
BZW1
SERPINB13
KYNU
STAT3
UPP1
CCL20
SLC5A1
MXD1
KIF20A
SQLE
PTP4A1
IL1B
HPSE
HMGCS1
LCN2
KRT6B
MELK
S100A12
CENPN
IL36G
TMPRSS11D
NDC80
RHCG
KCNJ15
CCNA2
TTK
CDKN3
PI3
BUB1
SLC6A14
PBK
NCAPG
KRT6A
OASL
SLC16A1
MMP1
CHAC1
BCL2A1
CKS2
PNP
FGFBP1
PRC1
PTTG1
CENPF
KIAA0101
LRP8
RRM2
